# Supplementary material for: Sharpening of Hierarchical Visual Feature Representations of Blurred Images
Source: eNeuro. 2018 May 8;5(3):ENEURO.0443-17.2018. doi: 10.1523/ENEURO.0443-17.2018 (PMC5940673; doi:10.1523/ENEURO.0443-17.2018)
Supplement: Extended Data 1 — Code for replicating the study results. Download Extended Data 1, ZIP file. [file sup_enu-eN-NWR-0443-17-s03.zip]

Archive with 132 entries (126 files):
- BlurImageSharpening/data/
- BlurImageSharpening/EstimateMatchedNoise.m
- BlurImageSharpening/GetStarted.m
- BlurImageSharpening/lib/
- BlurImageSharpening/lib/subtools/
- BlurImageSharpening/lib/subtools/SLiR/
- BlurImageSharpening/lib/subtools/SLiR/god_imnet_ms_slr_gen_test.m
- BlurImageSharpening/lib/subtools/SLiR/god_imnet_ms_slr_gen_training.m
- BlurImageSharpening/lib/subtools/SLiR/mex_prog_2010-06-21/
- BlurImageSharpening/lib/subtools/SLiR/mex_prog_2010-06-21/.DS_Store
- BlurImageSharpening/lib/subtools/SLiR/mex_prog_2010-06-21/erfc_func.c
- BlurImageSharpening/lib/subtools/SLiR/mex_prog_2010-06-21/erfc_func.mexa64
- BlurImageSharpening/lib/subtools/SLiR/mex_prog_2010-06-21/erfc_func.mexw32
- BlurImageSharpening/lib/subtools/SLiR/mex_prog_2010-06-21/erfc_func.mexw64
- BlurImageSharpening/lib/subtools/SLiR/mex_prog_2010-06-21/error_corr_delay.c
- BlurImageSharpening/lib/subtools/SLiR/mex_prog_2010-06-21/error_corr_delay.mexa64
- BlurImageSharpening/lib/subtools/SLiR/mex_prog_2010-06-21/error_corr_delay.mexw32
- BlurImageSharpening/lib/subtools/SLiR/mex_prog_2010-06-21/error_corr_delay.mexw64
- BlurImageSharpening/lib/subtools/SLiR/mex_prog_2010-06-21/error_corr_delay_sw.c
- BlurImageSharpening/lib/subtools/SLiR/mex_prog_2010-06-21/error_corr_delay_sw.mexa64
- BlurImageSharpening/lib/subtools/SLiR/mex_prog_2010-06-21/error_corr_delay_sw.mexw32
- BlurImageSharpening/lib/subtools/SLiR/mex_prog_2010-06-21/error_corr_delay_sw.mexw64
- BlurImageSharpening/lib/subtools/SLiR/mex_prog_2010-06-21/error_delay_time.c
- BlurImageSharpening/lib/subtools/SLiR/mex_prog_2010-06-21/error_delay_time.mexa64
- BlurImageSharpening/lib/subtools/SLiR/mex_prog_2010-06-21/error_delay_time.mexw32
- BlurImageSharpening/lib/subtools/SLiR/mex_prog_2010-06-21/error_delay_time.mexw64
- BlurImageSharpening/lib/subtools/SLiR/mex_prog_2010-06-21/error_delay_time_sw.c
- BlurImageSharpening/lib/subtools/SLiR/mex_prog_2010-06-21/error_delay_time_sw.mexa64
- BlurImageSharpening/lib/subtools/SLiR/mex_prog_2010-06-21/error_delay_time_sw.mexw32
- BlurImageSharpening/lib/subtools/SLiR/mex_prog_2010-06-21/error_delay_time_sw.mexw64
- BlurImageSharpening/lib/subtools/SLiR/mex_prog_2010-06-21/mex_compile.m
- BlurImageSharpening/lib/subtools/SLiR/mex_prog_2010-06-21/mex_func_help.m
- BlurImageSharpening/lib/subtools/SLiR/mex_prog_2010-06-21/mex_prog_2010-06-21.zip
- BlurImageSharpening/lib/subtools/SLiR/mex_prog_2010-06-21/mexutil.h
- BlurImageSharpening/lib/subtools/SLiR/mex_prog_2010-06-21/profile_end.m
- BlurImageSharpening/lib/subtools/SLiR/mex_prog_2010-06-21/profile_start.m
- BlurImageSharpening/lib/subtools/SLiR/mex_prog_2010-06-21/ptime.m
- BlurImageSharpening/lib/subtools/SLiR/mex_prog_2010-06-21/repadd.c
- BlurImageSharpening/lib/subtools/SLiR/mex_prog_2010-06-21/repadd.mexa64
- BlurImageSharpening/lib/subtools/SLiR/mex_prog_2010-06-21/repadd.mexw32
- BlurImageSharpening/lib/subtools/SLiR/mex_prog_2010-06-21/repadd.mexw64
- BlurImageSharpening/lib/subtools/SLiR/mex_prog_2010-06-21/repmultiply.c
- BlurImageSharpening/lib/subtools/SLiR/mex_prog_2010-06-21/repmultiply.mexa64
- BlurImageSharpening/lib/subtools/SLiR/mex_prog_2010-06-21/repmultiply.mexw32
- BlurImageSharpening/lib/subtools/SLiR/mex_prog_2010-06-21/repmultiply.mexw64
- BlurImageSharpening/lib/subtools/SLiR/mex_prog_2010-06-21/trapzf.c
- BlurImageSharpening/lib/subtools/SLiR/mex_prog_2010-06-21/trapzf.mexa64
- BlurImageSharpening/lib/subtools/SLiR/mex_prog_2010-06-21/trapzf.mexw32
- BlurImageSharpening/lib/subtools/SLiR/mex_prog_2010-06-21/trapzf.mexw64
- BlurImageSharpening/lib/subtools/SLiR/mex_prog_2010-06-21/weight_out_compo_delay_time.c
- BlurImageSharpening/lib/subtools/SLiR/mex_prog_2010-06-21/weight_out_compo_delay_time.mexa64
- BlurImageSharpening/lib/subtools/SLiR/mex_prog_2010-06-21/weight_out_compo_delay_time.mexw32
- BlurImageSharpening/lib/subtools/SLiR/mex_prog_2010-06-21/weight_out_delay_time.c
- BlurImageSharpening/lib/subtools/SLiR/mex_prog_2010-06-21/weight_out_delay_time.mexa64
- BlurImageSharpening/lib/subtools/SLiR/mex_prog_2010-06-21/weight_out_delay_time.mexw32
- BlurImageSharpening/lib/subtools/SLiR/mex_prog_2010-06-21/weight_out_delay_time.mexw64
- BlurImageSharpening/lib/subtools/SLiR/mex_prog_2010-06-21/weight_update_embed.c
- BlurImageSharpening/lib/subtools/SLiR/mex_prog_2010-06-21/weight_update_embed.mexa64
- BlurImageSharpening/lib/subtools/SLiR/mex_prog_2010-06-21/weight_update_embed.mexw32
- BlurImageSharpening/lib/subtools/SLiR/mex_prog_2010-06-21/weight_update_embed.mexw64
- BlurImageSharpening/lib/subtools/SLiR/mex_prog_2010-06-21/weight_update_embed_aa.c
- BlurImageSharpening/lib/subtools/SLiR/mex_prog_2010-06-21/weight_update_embed_aa.mexa64
- BlurImageSharpening/lib/subtools/SLiR/mex_prog_2010-06-21/weight_update_embed_aa.mexw32
- BlurImageSharpening/lib/subtools/SLiR/mex_prog_2010-06-21/weight_update_embed_aa.mexw64
- BlurImageSharpening/lib/subtools/SLiR/mex_prog_2010-06-21/weight_update_embed_sw.c
- BlurImageSharpening/lib/subtools/SLiR/mex_prog_2010-06-21/weight_update_embed_sw.mexa64
- BlurImageSharpening/lib/subtools/SLiR/mex_prog_2010-06-21/weight_update_embed_sw.mexw32
- BlurImageSharpening/lib/subtools/SLiR/mex_prog_2010-06-21/weight_update_embed_sw.mexw64
- BlurImageSharpening/lib/subtools/SLiR/mex_prog_2010-06-21/weight_update_iter.c
- BlurImageSharpening/lib/subtools/SLiR/mex_prog_2010-06-21/weight_update_iter.mexa64
- BlurImageSharpening/lib/subtools/SLiR/mex_prog_2010-06-21/weight_update_iter.mexw32
- BlurImageSharpening/lib/subtools/SLiR/mex_prog_2010-06-21/weight_update_iter.mexw64
- BlurImageSharpening/lib/subtools/SLiR/SPR_2009_12_17/
- BlurImageSharpening/lib/subtools/SLiR/SPR_2009_12_17/compo_add_act.m
- BlurImageSharpening/lib/subtools/SLiR/SPR_2009_12_17/compo_delete_act.m
- BlurImageSharpening/lib/subtools/SLiR/SPR_2009_12_17/compo_init_alpha.m
- BlurImageSharpening/lib/subtools/SLiR/SPR_2009_12_17/compo_init_index.m
- BlurImageSharpening/lib/subtools/SLiR/SPR_2009_12_17/compo_update_act.m
- BlurImageSharpening/lib/subtools/SLiR/SPR_2009_12_17/delay_embed.m
- BlurImageSharpening/lib/subtools/SLiR/SPR_2009_12_17/embed_cor_cov.m
- BlurImageSharpening/lib/subtools/SLiR/SPR_2009_12_17/embed_covariance.m
- BlurImageSharpening/lib/subtools/SLiR/SPR_2009_12_17/embed_trans_index.m
- BlurImageSharpening/lib/subtools/SLiR/SPR_2009_12_17/fincrease_add_act.m
- BlurImageSharpening/lib/subtools/SLiR/SPR_2009_12_17/fincrease_update_act.m
- BlurImageSharpening/lib/subtools/SLiR/SPR_2009_12_17/get_embed_weight.m
- BlurImageSharpening/lib/subtools/SLiR/SPR_2009_12_17/get_estimated_weight.m
- BlurImageSharpening/lib/subtools/SLiR/SPR_2009_12_17/get_estimated_weight2.m
- BlurImageSharpening/lib/subtools/SLiR/SPR_2009_12_17/linear_fit.m
- BlurImageSharpening/lib/subtools/SLiR/SPR_2009_12_17/linear_map_sparse_cov.m
- BlurImageSharpening/lib/subtools/SLiR/SPR_2009_12_17/linear_map_sparse_cov_pinv.m
- BlurImageSharpening/lib/subtools/SLiR/SPR_2009_12_17/linear_sparse_cov.m
- BlurImageSharpening/lib/subtools/SLiR/SPR_2009_12_17/linear_sparse_seq.m
- BlurImageSharpening/lib/subtools/SLiR/SPR_2009_12_17/linear_sparse_space.m
- BlurImageSharpening/lib/subtools/SLiR/SPR_2009_12_17/linear_sparse_space_sw.m
- BlurImageSharpening/lib/subtools/SLiR/SPR_2009_12_17/linear_sparse_space_vec.m
- BlurImageSharpening/lib/subtools/SLiR/SPR_2009_12_17/linear_sparse_space_vec_sw.m
- BlurImageSharpening/lib/subtools/SLiR/SPR_2009_12_17/linear_sparse_stepwise.m
- BlurImageSharpening/lib/subtools/SLiR/SPR_2009_12_17/linear_sparse_stepwise.m~
- BlurImageSharpening/lib/subtools/SLiR/SPR_2009_12_17/linear_sparse_stepwise_aa.m
- BlurImageSharpening/lib/subtools/SLiR/SPR_2009_12_17/linear_sparse_stepwise_sw.m
- BlurImageSharpening/lib/subtools/SLiR/SPR_2009_12_17/linear_sparse_stepwise_vec.m
- BlurImageSharpening/lib/subtools/SLiR/SPR_2009_12_17/linear_stepwise_reg.m
- BlurImageSharpening/lib/subtools/SLiR/SPR_2009_12_17/linear_stepwise_reg_bayes.m
- BlurImageSharpening/lib/subtools/SLiR/SPR_2009_12_17/log_det.m
- BlurImageSharpening/lib/subtools/SLiR/SPR_2009_12_17/mean_sq_error.m
- BlurImageSharpening/lib/subtools/SLiR/SPR_2009_12_17/normalize_data.m
- BlurImageSharpening/lib/subtools/SLiR/SPR_2009_12_17/plot_error.m
- BlurImageSharpening/lib/subtools/SLiR/SPR_2009_12_17/plot_info.m
- BlurImageSharpening/lib/subtools/SLiR/SPR_2009_12_17/plot_predict.m
- BlurImageSharpening/lib/subtools/SLiR/SPR_2009_12_17/plot_weight.m
- BlurImageSharpening/lib/subtools/SLiR/SPR_2009_12_17/pred_time_index.m
- BlurImageSharpening/lib/subtools/SLiR/SPR_2009_12_17/predict_output.m
- BlurImageSharpening/lib/subtools/SLiR/SPR_2009_12_17/predict_variance.m
- BlurImageSharpening/lib/subtools/SLiR/SPR_2009_12_17/Read_embed.txt
- BlurImageSharpening/lib/subtools/SLiR/SPR_2009_12_17/ReadMe.txt
- BlurImageSharpening/lib/subtools/SLiR/SPR_2009_12_17/set_dir.m
- BlurImageSharpening/lib/subtools/SLiR/SPR_2009_12_17/test_plot.m
- BlurImageSharpening/lib/subtools/SLiR/SPR_2009_12_17/test_predict.m
- BlurImageSharpening/lib/subtools/SLiR/SPR_2009_12_17/testjob.m
- BlurImageSharpening/lib/subtools/SLiR/SPR_2009_12_17/testjob.m~
- BlurImageSharpening/lib/subtools/SLiR/SPR_2009_12_17/testjob_alt.m
- BlurImageSharpening/lib/subtools/SLiR/SPR_2009_12_17/testjob_sw.m
- BlurImageSharpening/lib/subtools/SLiR/SPR_2009_12_17/training_method.txt
- BlurImageSharpening/lib/subtools/SLiR/SPR_2009_12_17/Usage-predict.txt
- BlurImageSharpening/lib/test_eachROI.m
- BlurImageSharpening/lib/test_SLiR.m
- BlurImageSharpening/lib/train_eachROI.m
- BlurImageSharpening/lib/train_SLiR.m
- BlurImageSharpening/PlotFeatureGain.m
- BlurImageSharpening/PredictFeatures.m
- BlurImageSharpening/ReadMe.md
- BlurImageSharpening/TrainFeatureDecoders.m
