# Supplementary material for: Sharpening of Hierarchical Visual Feature Representations of Blurred Images
Source: eNeuro. 2018 May 8;5(3):ENEURO.0443-17.2018. doi: 10.1523/ENEURO.0443-17.2018 (PMC5940673; doi:10.1523/ENEURO.0443-17.2018)
Supplement: Extended Data 1 — Code for replicating the study results. Download Extended Data 1, ZIP file. [file sup_enu-eN-NWR-0443-17-s03.zip › BlurImageSharpening/GetStarted.m]

% GetStarted script runs all the scripts sequentially in the correct order
% to reach plotting figure 2 in the manuscript

%% train decoders
TrainFeatureDecoders;
pause(1);

%% Apply decoders to predict features
PredictFeatures;
pause(1);

%% Noise matching
EstimateMatchedNoise;
pause(1);

%% Feature gain calculation and plot
PlotFeatureGain;
