# Supplementary material for: Sharpening of Hierarchical Visual Feature Representations of Blurred Images
Source: eNeuro. 2018 May 8;5(3):ENEURO.0443-17.2018. doi: 10.1523/ENEURO.0443-17.2018 (PMC5940673; doi:10.1523/ENEURO.0443-17.2018)
Supplement: Extended Data 1 — Code for replicating the study results. Download Extended Data 1, ZIP file. [file sup_enu-eN-NWR-0443-17-s03.zip › BlurImageSharpening/lib/subtools/SLiR/mex_prog_2010-06-21/mex_compile.m]

%mex -v erfc_func.c
%mex -v erfc_func0.c
%mex -v erfc_func2.c
%mex -v trapzf.c
%mex -v trapzf2.c
%mex -v weight_update_iter.c
mex -v weight_out_compo_delay_time.c

%return

%%% Error dY = Y - W * X
mex -v error_delay_time.c
mex -v error_delay_time_sw.c

%%% Error correlation : dYX = dY * X'
mex -v error_corr_delay.c
mex -v error_corr_delay_sw.c

%%% Componentwise weight update
mex -v weight_update_embed.c
mex -v weight_update_embed_aa.c
mex -v weight_update_embed_sw.c
mex -v weight_update_iter.c

%%% Output prediction : Y = W * X
mex -v weight_out_delay_time.c

%%% Multiply/add with repmat
mex -v repmultiply.c
mex -v repadd.c

mex -v trapzf.c
mex -v erfc_func.c

%mex -v error_delay_time_tau.c
%mex -v error_corr_delay_tau.c

%mex -v sequential_weight_update.c
%mex -v sequential_weight_update_nt.c
%mex -v sequential_weight_update_tn.c
