# Supplementary material for: Sharpening of Hierarchical Visual Feature Representations of Blurred Images
Source: eNeuro. 2018 May 8;5(3):ENEURO.0443-17.2018. doi: 10.1523/ENEURO.0443-17.2018 (PMC5940673; doi:10.1523/ENEURO.0443-17.2018)
Supplement: Extended Data 1 — Code for replicating the study results. Download Extended Data 1, ZIP file. [file sup_enu-eN-NWR-0443-17-s03.zip › BlurImageSharpening/lib/subtools/SLiR/mex_prog_2010-06-21/mexutil.h]

#include "mex.h"

/*
 Written by Tom Minka
 (c) Microsoft Corporation. All rights reserved.

 thanks to Kevin Murphy for suggesting this routine.
*/

/* Functions to create uninitialized arrays. */

mxArray *mxCreateNumericMatrixE(int m, int n, mxClassID class, 
				mxComplexity ComplexFlag);
mxArray *mxCreateDoubleMatrixE(int m, int n, 
			       mxComplexity ComplexFlag);
mxArray *mxCreateNumericArrayE(int ndim, const int *dims, 
         mxClassID class, mxComplexity ComplexFlag);

mxArray *mxCreateNumericMatrixE(int m, int n, mxClassID class, 
				mxComplexity ComplexFlag)
{
  size_t sz = m*n*sizeof(double);
  mxArray *a = mxCreateNumericMatrix(1, 1, class, ComplexFlag);
  mxSetM(a,m);
  mxSetN(a,n);
  mxSetPr(a, mxRealloc(mxGetPr(a),sz));
  if(ComplexFlag == mxCOMPLEX) {
    mxSetPi(a, mxRealloc(mxGetPi(a),sz));
  }
  return a;
}
mxArray *mxCreateDoubleMatrixE(int m, int n, 
			       mxComplexity ComplexFlag)
{
  return mxCreateNumericMatrixE(m,n,mxDOUBLE_CLASS,ComplexFlag);
}


mxArray *mxCreateNumericArrayE(int ndim, const int *dims, 
         mxClassID class, mxComplexity ComplexFlag)
{
  mxArray *a;
  int i, *dims1 = mxMalloc(ndim*sizeof(int));
  size_t sz = 1;
  for(i=0;i<ndim;i++) {
    sz *= dims[i];
    dims1[i] = 1;
  }
  a = mxCreateNumericArray(ndim,dims1,class,ComplexFlag);
  sz *= mxGetElementSize(a);
  mxSetDimensions(a, dims, ndim);
  mxFree(dims1);
  mxSetData(a, mxRealloc(mxGetData(a), sz));
  if(ComplexFlag == mxCOMPLEX) {
    mxSetPi(a, mxRealloc(mxGetPi(a),sz));
  }
  return a;
}
