# Supplementary material for: Sharpening of Hierarchical Visual Feature Representations of Blurred Images
Source: eNeuro. 2018 May 8;5(3):ENEURO.0443-17.2018. doi: 10.1523/ENEURO.0443-17.2018 (PMC5940673; doi:10.1523/ENEURO.0443-17.2018)
Supplement: Extended Data 1 — Code for replicating the study results. Download Extended Data 1, ZIP file. [file sup_enu-eN-NWR-0443-17-s03.zip › BlurImageSharpening/lib/subtools/SLiR/mex_prog_2010-06-21/profile_end.m]

function	profile_end(profile_on, profile_dir)

if ~exist('profile_on','var'), profile_on = 0; end;

switch profile_on
case	0,
    ptime(toc)
case	1,
    ptime(toc)
    
    if str2num(strtok(version,'.')) > 6
%        profile off
		if ~exist('profile_dir','var'), profile_dir = 'profile'; end;
        profile viewer
        p = profile('info');
        profsave( p, profile_dir)
    else
		if ~exist('profile_dir','var'), profile_dir = './profile'; end;
	    pwd_dir = pwd;
		if ~exist(profile_dir,'dir'), 
			flag=mkdir(profile_dir);
		end
	    cd(profile_dir)
        profile report profile_job
	    cd(pwd_dir)
    end
    
case	2,
    ptime(toc)
    profile viewer
end
