# Supplementary material for: Sharpening of Hierarchical Visual Feature Representations of Blurred Images
Source: eNeuro. 2018 May 8;5(3):ENEURO.0443-17.2018. doi: 10.1523/ENEURO.0443-17.2018 (PMC5940673; doi:10.1523/ENEURO.0443-17.2018)
Supplement: Extended Data 1 — Code for replicating the study results. Download Extended Data 1, ZIP file. [file sup_enu-eN-NWR-0443-17-s03.zip › BlurImageSharpening/lib/subtools/SLiR/mex_prog_2010-06-21/ptime.m]

function ptime(T)
ehour = floor(T/3600);
emin  = floor((T-ehour*3600)/60);
esec  = floor( T - ehour*3600 - emin*60);
fprintf('ELAPSED : %d hours %d min. %d sec.\n', ehour,emin,esec );
