# Supplementary material for: Sharpening of Hierarchical Visual Feature Representations of Blurred Images
Source: eNeuro. 2018 May 8;5(3):ENEURO.0443-17.2018. doi: 10.1523/ENEURO.0443-17.2018 (PMC5940673; doi:10.1523/ENEURO.0443-17.2018)
Supplement: Extended Data 1 — Code for replicating the study results. Download Extended Data 1, ZIP file. [file sup_enu-eN-NWR-0443-17-s03.zip › BlurImageSharpening/lib/subtools/SLiR/SPR_2009_12_17/compo_init_index.m]

function	[SY,ix] = compo_init_index(xx,YX,YY,T)
%
% --- Initialization: Find input component with maximum correlation
% 
% N    # of output
% M    # of input
% T    Total number of data
% xx = diag(XX)'	% 1 x M_all

[N, M_all] = size(YX);

R  = sum(YX.^2,1) ./xx; % (YX)^2/(XX) : correlation of Y & X
[Rmax, ix] = max(R);
ix = ix(1);

% Residual error in MSE estimation
dYY = abs(sum(YY) - Rmax);	% = (Y - W*X(ix))^2 = Y^2 - (YX)^2/(XX)
SY  = (N*T)./abs(dYY);
