# Supplementary material for: Sharpening of Hierarchical Visual Feature Representations of Blurred Images
Source: eNeuro. 2018 May 8;5(3):ENEURO.0443-17.2018. doi: 10.1523/ENEURO.0443-17.2018 (PMC5940673; doi:10.1523/ENEURO.0443-17.2018)
Supplement: Extended Data 1 — Code for replicating the study results. Download Extended Data 1, ZIP file. [file sup_enu-eN-NWR-0443-17-s03.zip › BlurImageSharpening/lib/subtools/SLiR/SPR_2009_12_17/embed_trans_index.m]

function [ix_dim,ix_tau,jx_act] = embed_trans_index(ix_act,M,D,mode)

if ~exist('mode','var'), mode = 0; end;

flg = zeros(M,D);
flg(ix_act) = 1;

% find active X-dim
ix_dim = find( sum(flg,2) > 0 );

% find active t-dim
if mode==0
	ix_tau = find( sum(flg,1) > 0 );
else
	ix_tau = 1:D;
end

% find active index in extracted reduced space
flg = flg(ix_dim,ix_tau);

jx_act = find( flg(:) > 0);
