# Supplementary material for: Sharpening of Hierarchical Visual Feature Representations of Blurred Images
Source: eNeuro. 2018 May 8;5(3):ENEURO.0443-17.2018. doi: 10.1523/ENEURO.0443-17.2018 (PMC5940673; doi:10.1523/ENEURO.0443-17.2018)
Supplement: Extended Data 1 — Code for replicating the study results. Download Extended Data 1, ZIP file. [file sup_enu-eN-NWR-0443-17-s03.zip › BlurImageSharpening/lib/subtools/SLiR/SPR_2009_12_17/fincrease_add_act.m]

function  [Fadd,ix_add] = fincrease_add_act(S,Q,SY,ix_non)
%
% --- dF for inactive index 'ix_non'
%
qq = SY * sum(Q(:,ix_non).^2,1);
s  = S(ix_non);

ix = find( qq > s );
qq = qq(ix);
s  = s(ix);

if ~isempty(ix)
	x_add = qq./s;
	Fadd  = x_add - log(x_add) - 1;
else
	Fadd  = [];
end

% Back to full space index
ix_add = ix_non(ix);
return
