# Supplementary material for: Sharpening of Hierarchical Visual Feature Representations of Blurred Images
Source: eNeuro. 2018 May 8;5(3):ENEURO.0443-17.2018. doi: 10.1523/ENEURO.0443-17.2018 (PMC5940673; doi:10.1523/ENEURO.0443-17.2018)
Supplement: Extended Data 1 — Code for replicating the study results. Download Extended Data 1, ZIP file. [file sup_enu-eN-NWR-0443-17-s03.zip › BlurImageSharpening/lib/subtools/SLiR/SPR_2009_12_17/log_det.m]

function	d = log_det(sxx)
% Log( det(sxx) ) for Positive definite matrix
% ¶¦Ê¬»¶¹ÔÎó¤Ï¾ï¤ËÀµÄêÃÍÂÐ¾Î¹ÔÎó

% Gauss ¤Î¾ÃµîË¡¤Ë¤è¤ë»°³Ñ¹ÔÎó°ø»Ò
[L,U]	= lu(sxx);
eig_val = abs( diag(U) );
eig_val = eig_val(eig_val > 0);
d		= sum( log( eig_val ) );

% ¥³¥ì¥¹¥­Ê¬²ò : X ¤¬ÀµÄê¹ÔÎó¤Î¤È¤­¡¤»°³ÑÊ¬²ò¤è¤êÁá¤¤
%R = chol(X) ¤Ï¡¢X ¤¬ÀµÄê¹ÔÎó¤Î¤È¤­¡¢R'*R = X ¤È¤Ê¤ë¾å»°³Ñ¹ÔÎó R 

%U = chol(sxx);
%d = 2*sum(log(diag(U)));
