# Supplementary material for: Sharpening of Hierarchical Visual Feature Representations of Blurred Images
Source: eNeuro. 2018 May 8;5(3):ENEURO.0443-17.2018. doi: 10.1523/ENEURO.0443-17.2018 (PMC5940673; doi:10.1523/ENEURO.0443-17.2018)
Supplement: Extended Data 1 — Code for replicating the study results. Download Extended Data 1, ZIP file. [file sup_enu-eN-NWR-0443-17-s03.zip › BlurImageSharpening/lib/subtools/SLiR/SPR_2009_12_17/mean_sq_error.m]

function	[err,rcor] = mean_sq_error(y,z)
% Normalised mean squared error and correlation coefficient
% [err,rcor] = mean_sq_error(y,z)
%  
%  err = sum((y-z).^2)/sum((y - <y>).^2)
% rcor = sum((y - <y>).*(z - <z>))/sqrt(sum((y-<y>).^2)*sum((z-<z>).^2))
% GoF  = 1 - err

[N,T,Ntr] = size(y);

y = reshape(y,[N,T*Ntr]);
z = reshape(z,[N,T*Ntr]);

err  = sum((y(:)-z(:)).^2);

y  = repadd(y , -mean(y,2));
z  = repadd(z , -mean(z,2));

err  = err/sum(y(:).^2);
rcor = sum(y(:).*z(:))/sqrt(sum(y(:).^2)*sum(z(:).^2));
