# Supplementary material for: Sharpening of Hierarchical Visual Feature Representations of Blurred Images
Source: eNeuro. 2018 May 8;5(3):ENEURO.0443-17.2018. doi: 10.1523/ENEURO.0443-17.2018 (PMC5940673; doi:10.1523/ENEURO.0443-17.2018)
Supplement: Extended Data 1 — Code for replicating the study results. Download Extended Data 1, ZIP file. [file sup_enu-eN-NWR-0443-17-s03.zip › BlurImageSharpening/lib/subtools/SLiR/SPR_2009_12_17/plot_predict.m]

% plot_predict(ytest,ypred)


% time range for plot
%Tlim  = [200 500]; 

[N,T,Ntr] = size(ytest);
yt = reshape(ytest,[N,T*Ntr]);
yp = reshape(ypred,[N,T*Ntr]);

% Plot prediction for test data
NY = 2; NX = 1;
nfig = 0;

for n=1:N
	nfig = nfig+1;
	if nfig > NX*NY, figure; nfig=1; end
	subplot(NY,NX,nfig)
	plot(yt(n,:)')
	hold on
	plot(yp(n,:)','-.r')
	%xlim(Tlim)
end

%plot(Info.dID,'o')
return
