# Supplementary material for: Sharpening of Hierarchical Visual Feature Representations of Blurred Images
Source: eNeuro. 2018 May 8;5(3):ENEURO.0443-17.2018. doi: 10.1523/ENEURO.0443-17.2018 (PMC5940673; doi:10.1523/ENEURO.0443-17.2018)
Supplement: Extended Data 1 — Code for replicating the study results. Download Extended Data 1, ZIP file. [file sup_enu-eN-NWR-0443-17-s03.zip › BlurImageSharpening/lib/subtools/SLiR/SPR_2009_12_17/set_dir.m]

% Set Program Path
function	set_dir

%root_dir = getenv('MFILE');
%prog_dir = [root_dir '/VBtool/prediction'];
prog_dir = pwd;

addpath([prog_dir]);
addpath([prog_dir '/test']);
addpath([prog_dir '/basic_func']);
addpath([prog_dir '/../mex_prog']);
