# Supplementary material for: Sharpening of Hierarchical Visual Feature Representations of Blurred Images
Source: eNeuro. 2018 May 8;5(3):ENEURO.0443-17.2018. doi: 10.1523/ENEURO.0443-17.2018 (PMC5940673; doi:10.1523/ENEURO.0443-17.2018)
Supplement: Extended Data 1 — Code for replicating the study results. Download Extended Data 1, ZIP file. [file sup_enu-eN-NWR-0443-17-s03.zip › BlurImageSharpening/lib/subtools/SLiR/SPR_2009_12_17/training_method.txt]

linear_sparse_space.m
linear_sparse_space_vec.m

linear_sparse_space_sw.m
linear_sparse_space_vec_sw.m

linear_sparse_stepwise.m
linear_sparse_stepwise_vec.m

linear_sparse_stepwise_sw.m

linear_map_sparse_cov.m
linear_map_sparse_cov_pinv.m
linear_sparse_cov.m

linear_sparse_seq.m

linear_stepwise_reg.m
linear_stepwise_reg_bayes.m

linear_fit.m
