# Supplementary material for: Sharpening of Hierarchical Visual Feature Representations of Blurred Images
Source: eNeuro. 2018 May 8;5(3):ENEURO.0443-17.2018. doi: 10.1523/ENEURO.0443-17.2018 (PMC5940673; doi:10.1523/ENEURO.0443-17.2018)
Supplement: Extended Data 1 — Code for replicating the study results. Download Extended Data 1, ZIP file. [file sup_enu-eN-NWR-0443-17-s03.zip › BlurImageSharpening/lib/subtools/SLiR/SPR_2009_12_17/Usage-predict.txt]

% --- Usage of sparse regression

Please see 'testjob.m ' to know how to use this program

Several leaning methods are implemented in this tool.
It is possible to combine different methods sequentially,
and retrain the estimation model starting from old results.

% --- Installation
1. unzip the zipped file to appropriate place

2. Make MEX file
 run 'mex_compile' at the directory 'mex_prog'

3. set path to the unzipped directory of this program
example script: set_path.m

% --- Test program run
testjob:

% --- Training data format
We assume the following 3D-array data format for input and output data.
If there is only one trial, the data can be 2D matrix.

@xdata : Xdim x Time x Ntrial
@ydata : Ydim x Time x Ntrial

% --- Time delay embedding 
In the previous version, time delay embedding was done before estimation.
When input dimension becomes large, this requres huge amount of memory.
Therefore, embedding was done in the estimation program in new programs.
All the data without embedding must be loaded in memory before estimation.
However, 'linear_map_sparse_cov' still require embedded input.

% --- MEX-C program
MEX-C program is made for time consuming calculation in time embedded space. 

% ---@Recommended methods
The following learning methods are recommended for general use.

[1] When the input spatial dimension is less than several thousand, 
please try  'linear_sparse_space'
Total input dimension (=Xdim * Dtau) can be much larger

[2] When the input spatial dimension is larger than several thousand, 
please try  'linear_sparse_stepwise'

% --- Meaning of main parameters
parm.Ntrain =  # of total training iteration
parm.Nskip  =  skip steps for display info
parm.Npre_train =  # of stable training iteration at beggining of training
parm.Npre_train = 0 speed up the training, but sometimes become unstable

% --- Time delay embedding parameter for prediction
parm.Tpred     = Prediction time step : y(t+Tpred) = W * x(t)
parm.Tau       = Lag time
parm.Dtau      = Number of embedding dimension

Time delay embedding is done in the learning program.

% --- Normalization
parm.data_norm = 0 : mean = 0, no variance normalization
parm.data_norm = 1 : mean = 0, variance = 1

Normalization is done in 'normalize_data'.
You can make your own program for normalization.

ENormalization function
@(P)normalize data by thier own mean & variance
	% Normalize input data
	[X,nparm] = normalize_data(xdata, parm.data_norm);
	parm.xmean = nparm.xmean; %  mean of xdata 
	parm.xnorm = nparm.xnorm; %  std (root of variance) of xdata
	
	% Normalize output data
	[Y,nparm] = normalize_data(ydata, parm.data_norm);
	parm.ymean = nparm.xmean;
	parm.ynorm = nparm.xnorm;

@(Q)normalize data by a given value in 'parm.xmean' & 'parm.xnorm'
@@  xtest = normalize_data(xtest, parm.data_norm, parm)
      This is done for test data.

% --- Prediction for new data
xtest = normalize_data(xtest, parm.data_norm, parm)
ypred = predict_output(xtest, Model, parm);

	Time delay embedding for X is done in predict_output
	X must be normalized as the same way as training data
	   using parm.xmean & parm.xnorm calculated from training data

%  Y = predict_output(X, Model)
%    = Model.W * X
%  Y = predict_output(X, Model, parm)
%    = (Model.W * X) * (parm.ynorm) + (parm.ymean)
% --- Input
%  X  : Input data  ( M x T x Ntrial)
%  M  =  # of input (original input space dimension)
%  T  =  # of time sample
% parm.Tau       = Lag time
% parm.Dtau      = Number of embedding dimension
% parm.ymean
% parm.ynorm

%%%%%%%%%%%%%%%%%%%%% Detail of leaning method %%%%%%%%%%%%%%%%%%%
Several leaning methods are implemented in this tool.
It is possible to combine different methods sequentially,
and retrain the estimation model starting from old results.

% ----- Covariance method -----
'linear_map_sparse_cov';  (Covariance method)
% This is the standard sparse regression method using inverse covariance 
% This method introduce sparse condition both for space & time dimension
% This require embedded input (old version)

'linear_sparse_space';   (Space covariance method)
% This method introduce sparse condition only for spatial dimension
% but not for temporal dimension (: temporal dimension is not pruned).
% This method is the first choice
% when input spatial dimension is less than several thousand, 

% ----- Sequential/Stepwise method -----
'linear_sparse_stepwise'; (Stepwise method)
% Stepwise method maximize the free energy coordinate by coordinate.
% This method introduce sparse condition only for spatial dimension
% but not for temporal dimension (: temporal dimension is not pruned).
% This can be applicable for more than 10000 total dimension.

'linear_sparse_seq';      (Sequential method)
% This sequential method increases effective input dimension one by one
% This method introduce sparse condition both for space & time dimension
% This becomes very slow for more than 10000 total dimension.

% --- Parameters to control degree of sparsity
parm.a_min = 1e-10;	% Minimum value for weight pruning

% --- Free energy convergence check parameters
parm.Fdiff  = 1e-10;  % Threshold for free energy difference
parm.Ncheck = 100;	% Minimum number of training iteration
parm.Fstep  = 50;	% Free energy convergence check step

% --- Retraining
Retraining can be done, by loading old result's variable 'Model'

2009-3-14 Masa-aki Sato
