# Supplementary material for: Sharpening of Hierarchical Visual Feature Representations of Blurred Images
Source: eNeuro. 2018 May 8;5(3):ENEURO.0443-17.2018. doi: 10.1523/ENEURO.0443-17.2018 (PMC5940673; doi:10.1523/ENEURO.0443-17.2018)
Supplement: Extended Data 1 — Code for replicating the study results. Download Extended Data 1, ZIP file. [file sup_enu-eN-NWR-0443-17-s03.zip › BlurImageSharpening/lib/train_eachROI.m]

function [model, sigma4lab, mu4lab, sigma4f, mu4f, I4f] = train_eachROI(labels,trainingvox,param)
%train_eachROI produces the SLiR model for all the labels with all the DNN
%layers given

layercount = param.layercount;
featurenum = param.featurecount;

for layer = 1:layercount

    for feat = 1:featurenum
        % extract label
        traininglabel = labels{layer,feat};
        
        [temporal_model, sigma4label,mu4label, sigma4feat, mu4feat, I, ~]=...
            train_SLiR(trainingvox,traininglabel,param);
        pause(1);
        model(layer,feat)=temporal_model;
        sigma4lab(layer,feat,:)=sigma4label;
        mu4lab(layer,feat,:) = mu4label;
        sigma4f(layer,feat,:)=sigma4feat;
        mu4f(layer,feat,:) = mu4feat;
        I4f(layer,feat,:) = I;
    end
end
